# Supplementary material for: Developing an Evidence-Based Nursing Culture in Nursing Homes: An Action Research Study
Source: Int J Environ Res Public Health. 2022 Feb 2;19(3):1733. doi: 10.3390/ijerph19031733 (PMC8835437; doi:10.3390/ijerph19031733)
Supplement: Supplementary file 1 [file ijerph-19-01733-s001.zip]

Archive with 1 entries (1 files):
- ijerph-1563532-supplementary.pdf
